# Supplementary material for: Differential expression of tissue-restricted antigens among mTEC is associated with distinct autoreactive T cell fates
Source: Nat Commun. 2020 Jul 24;11:3734. doi: 10.1038/s41467-020-17544-3 (PMC7381629; doi:10.1038/s41467-020-17544-3)
Supplement: Supplementary file 4 — Source Data [file 41467_2020_17544_MOESM4_ESM.xlsx]

## Sheet: Figure 1
Figure 1
example of raw data are presented for each set on the figure
Fig 1b relative USA expression in mTEClo and mTEChi
mTEClo				mTEChi
CRP		INS2		CRP		INS2
Aire WT	Aire KO	Aire WT	Aire KO	Aire WT	Aire KO	Aire WT	Aire KO
626.272	1963.85	0.37636	0.551207	59.7356	108.204	32.0501	1.69016
82.8659	427.381	1	6.75592	8.6928	275.404	78.2963	4.19291
3779.66		2.2714		249.363		133.792
figure 1c relative USA expression in mTEClo and mTEChi
mTEClo				mTEChi
CRP	CRPlo	INS2	INS2lo	CRP	CRPlo	INS2	INS2lo
626.272	8.24126	0.37636	0.609015	59.7356	6.51109	32.0501	39.9715
82.8659	4.82922	1	0.275152	8.6928	2.59363	78.2963	16.3974
Figure 1d relative USA expression in total mTEC
CRP	CRPlo	INS2	INS2lo
456.311	7.72221	9.61504	11.9915
60.614	4.15855	23.4889	4.91923
Figure 1g Distribution of the CRP expressing cells among the different TEC clusters									Figure 1g Distribution of the USA transgene expressing cells among the different TEC clusters
cTEC	mTEClo	mTEChi	post-Aire mTEC	tuft					cTEC	mTEClo	mTEChi	post-Aire mTEC	tuft
2.7	85	11.9	0.4	0.5					2.2	85.9	10.1	0.9	0.4
5.5	68.9	25.3	0.3	0.5
4.4	82.3	10.8	2.5	0.2
Figure 1h Proportion of mTEClo and mTEChi cells expressing Crp or Ins2
	Crp			Ins2
mTEClo	0.366311	0.200972	0.344695	0.0050945	0.00268186	0.00840134
mTEChi	0.159939	0.229885	0.157586	0.03628	0.0219436	0.0352054
Figure 1i Average log-normalized per cell expression of Crp and Ins2 among the mTEClo and mTEChi cells
	Crp			Ins2
mTEClo	1.08396	0.994669	1.02443	0.681684	0.7013	0.699645
mTEChi	0.748386	0.960364	0.634837	1.91037	1.81893	1.73951
Figure 1k % CFSE-
LMC	CRP	CRPlo	INS2	INS2lo
2.61	27	2.58	13.3	6.44
2.22	46.3	3.13	11.1	9.49
1.72	35.6	2.55	13.5	28.2
0.567	33.2	2.74	17.3	17.8
0.396	51.9	2.34	19.4	13.5
0.242	32.2	2.75	25.7	11.3
1.8	18.9	5.61	19.6	14.9
1.77	24.5	5.19	8.83	4.73
1.48	20.1	3.51	18.1	6.05
2.09	20.1	6.03	6.27	7.35
1.77	18.1	3.8	4.99	8.32
2.58	38.2	5.73	8.96	12.4
	44.4	8.09	32.4	6.67
	51.6	6.22	21.9	9.51
	66.1	5.86	24.9	9
	60.5		33.8
	62.6		40.7
	35.4		33.5
	35.4		13.5
	34.4		28.5
	43.3		10.8
	59.6		30.9
	31.4		26.3
			27.1
figure 1l MFI CD44						figure 1l MFI Pd-1
LMC	CRP	CRPlo	INS2	INS2lo		LMC	CRP	CRPlo	INS2	INS2lo
1382	6481	870	5182	1341		532	1108	50.4	682	62.4
227	6417	967	5050	1748		519	1494	69.9	594	84.6
660	6890	904	4657	4687		545	1235	51.3	588	403
844	8925	1032	4713	2375		157	1121	82.1	762	191
887	9971	866	4925	1992		164	1364	66.4	726	139
761	8639	916	4678	1725		133	1136	79.1	846	148
	13142		3782			14.9	866		535
	11904		2906			25.9	843		465
	9141		3142			9.14	978		563
	8335		3806				1262		640
	8516		4397				1519		622
			3919				762		648
							1098		671
figure 1m proliferation index							1066		230
LMC	CRP	CRPlo	INS2	INS2lo			935		184
1.21	1.78	1.07	1.8	1.15			857		180
1.06	1.85	1.08	1.7	1.2			862		202
1.08	1.88	1.07	1.82	1.62					251
	1.99	1.08	1.67	1.34					237
	2.11	1.08	1.69	1.26
	1.49	1.08	1.81	1.22
	1.76		2.34
	1.58		1.66
	2.12		1.53
	1.96		2.39
	2.12		2.52
	1.6		2.42
	1.55		1.67
	1.67		1.47
	1.96		1.54
	1.95		1.63
	2.04		1.74
			1.64

## Sheet: Figure 2
Figure 2
example of raw data are presented for each set on the figure
Fig 2b relative ratio						Figure 2c % CD8SP						Figure 2d relatide ratio							figure 2e % CD8SP OT-I				figure 2e nb CD8SP OT-I				figure 2f % OT-I				figure 2f nb OT-I
LMC	CRP	CRPlo	INS	INSlo		LMC	CRP	CRPlo	INS	INSlo		LMC		Aire WT		Aire KO			LMC	CRP	INS2		LMC	CRP	INS2		LMC	CRP	INS2		LMC	CRP	INS2
0.88473	0.591747	0.961582	0.618222	1.6688		28.9	3.44	11.6	12.6	13.2		CRP	INS2	CRP	INS2	CRP	INS2		0.338	0.00113	0.00955		833.25	166.32	811.75		2.2	0.0802	0.0069		81480	1216.8	3061.8
1.02923	0.359318	0.995104	0.603776	0.950679		25.6	5.35	14.4	12.7	18.8		1.4646	0.926196	0.629238	0.641704	0.891578	0.993601		0.0618	0.000647	0.000568		30921	110.25	238.56		4.81	0.0501	0.00596		119358	3017.4	1243.44
1.08604	0.353924	0.837754	0.592432	1.08316		24.7	5.37	16.9	8.76	14.7		1.04817	1.06738	0.526362	0.65505	0.724488	1.50436		0.421	0.000233	0.000682		56355	39.6825	187.55		5.04	0.0281	0.00426		172200	15681.6	1029.6
0.569648	0.75604	0.553952	0.794714	1.10988		26.2	8.21	16.2	12.6	16.4		0.853852	1.13242	0.534058	0.765731	0.887105	0.792175		0.0499	0.000339	0.000427		27931	45.475	119.56		7.03	0.209	0.0922		8404.2	8835	2400
0.998117	0.505726	1.40137	0.745744	0.923173		27.6	7.96	16.8	16	15		1.0618	1.09655	0.728654	0.695202	0.681511	1.05747		0.00165	0.000336	0.0126		27328	270	15120		6.2	0.0378	0.0536		19008	2880	444.6
0.684882	0.922876	0.729893	0.907687	0.798249		24.9	11.4	21	10.2	12.3		1.3552	1.2659	0.748045	0.913077	0.59872	0.962566		0.0937	0.000315	0.00735		56496	127	2763.6		8.07	0.0158	0.0261		44874	7369.2	781.74
1.38215	0.699611	1.18828	0.791376	0.960958		23.8	8.74	16.5	13.1	11.3		0.883541	0.973092	0.752335	0.634596	0.720804	1.24951		0.289	0.000429	0.00257		5164.8	240.13	842.96		5.47	0.0453	0.0146		137982	1399.2	721.5
1.17647	0.65716	0.93921	1.11222	1.27243		23.9	6.44	16.8	9.44	14		0.935148	1.10292	0.903475		0.717569	0.820998		0.0901	0.000107	0.227		13349.6	104.58	5168		4.57		0.865		80964		1095.48
0.928976	0.654921	0.979531	0.760816	1.08978		25.7	7.36	18.1	15.1	18.9		0.585989	0.802404	0.56045		0.672024	0.91518		0.0854	0.000543	0.0749		54000	95.92	6120		2.08				127248
1.26356	0.552077	1.05111	0.909177	1.28233		20.1	12.5	16.2	19	18.34		0.81169	0.94122	0.447057		0.552074	0.899876		0.107	0.00014	0.09		5904	487.85	920		15.4				171351
1.06205	0.527541	0.919964	0.776553			19.3	7.87	16.8	20.9			0.895813	0.941417	0.482218		0.521396	0.952219		0.0192	0.00018	0.00969		4488	78.08	727		19.5
0.934145	0.600426	0.792719	0.746583			18.2	9.82	21	18.9			1.60859	0.913006	0.501381		0.534684	0.964671		0.0451		0.0101		4716		4351		8.68
1.30569	0.499501		0.69518			18.2	9.63	16.5	18.7			0.710598	0.837494	0.519935		0.573607	0.945491		0.15		0.0392		241920		996
0.878806	0.619096		0.709638			22.1	8.73	16.8	17.2			0.88215		0.548386		0.711258			0.0328				45640
1.13608	0.598604		0.829542			20.2	10.2	18.1	16.8			0.93973		0.721666		0.678301			0.0136				22176
0.950271	0.660895		0.753136			20.8	10.7	18.5	17.8			1.22469		0.499501		0.809599			0.0131				45878
0.827023	0.526015		0.989166			18.2	15.1	15.3	15.5			1.21224		0.619096					0.127				97790
0.902133	0.592381		0.462127			16.1	13.8	19.9	18.3			0.550036		0.598604					0.52				317200
1.0931	0.431057		0.480413			14.7	13.7		15.1			0.976153							0.134				123280
1.03119	0.54677		0.438906			12.5	17.6		13.9			1.0931							0.051				34170
0.875708	0.433839		0.471052			10.6	18.7		17.2			1.03119
1.43314	0.513353		0.402118			5.73	14		11.3			0.875708
1.35739	0.558872		0.558378			11.2	15.8		12.2
1.03807	0.587655		0.606366			10.1	12.7		14.1
1.0296	0.629238		0.516388			23.4	13.9		12.6
0.741663	0.526362		0.531425			17.2	15		16.7
0.812868	0.534058					18.3	15.5		16.1
1.01089	0.728654					19.6	10.7		2.21
0.81057	0.748045					14.6	8.8		3.43
0.765806	0.417145					14.4	5.16		3.19
1.17596	0.411897					23.4	13.6		4.14
0.84266	0.416436					17.2	15.4		3.91
0.981376	0.585248					18.3	17		7.53
1.4646	0.529732					19.6	14.1
1.04817	0.542288					14.6	11.7
0.853852	0.586661					14.4	12.4
1.0618	0.5698					17.4	15.6
1.3552	0.616335					17.1	12.7
0.883541	0.619896					14	11
0.935148	0.643976					14.2	11.3
0.585989	0.644935					19.3	11.8
0.81169	0.611774					11.3	14
1.00338	0.604423					16	12
1.15633	0.779491					15.6	16.6
1.22679						17.4	15.2
1.18793						20.2	9.88
1.37139						24	8.34
1.05418						19	14
1.25096						19.1
0.701471						19.2
1.19925						13.4
1.19885						13.6
1.12679						16.2
1.20617						14.1
0.808518						13.3
0.732781						23.1
0.775213						18.3
0.835129						20.2
1.09599						17.4
1.26392						18.7
0.671365						19.1
0.956441						16.9
1.12257						14.3
1.15661						16.8
0.730998						12.7
1.16698						17.2
1.11802						11.4
1.42497						19.1
0.706918						20.8
0.869499						19.1
0.949981						16.2
0.930614						16.3
						19.3
						25.9
						20.1
						24.7
						12.9
						12
						10.4
						12.1
						10.9
						10.5
						20.1
						17.8
						15.3
						16.2
						14.7
						13.2
						24.1
						20.3
						20.3
						15.8
						17.5
						15.5
						21.4
						15
						18.5
						11.6
						14.2
						12.9

## Sheet: Figure 3
Figure 3
example of raw data are presented for each set on the figure
Figure 3b % CD4-CD8a-						Figure 3d % CD122+PD-1+				Figure 3f % CD4-CD8a-				Figure 3f nb CD122+PD-1+DN				Figure 3g % Ot-I IEL				Figure 3g nb Ot-I IEL
LMC	CRP	INS2	INS2lo	CRPlo		LMC	CRP	INS2		LMC	CRP	INS2		LMC	CRP	INS2		LMC	CRP	INS2		LMC	CRP	INS2
4.89	14.4	2.73	2.06	2.21		34.2	37.2	38.1		6.47	62.5	0		3376.8	16225	1120		0.118	1.63	0.0576		6426.4	33696	7123.2
6.03	16.7	4.24	1.2	2.79		31.7	66.7	35.7		6.06	74.5	2.7		616	7182	2804.96		0.353	18.3	0.0771		11712	86800	6256.6
7.55	14.9	5.01	1.67	0.966		44.9	55	38.4		10.3	83.8	16.7		3267	2626.8	1738.4		0.245	8.97	0.0901		13402.8	267960	3134.45
8.38	11.2	2.8	5.19	2.42		35.7	46.4	22.5		9.38	67.4	11.1		690.2	7865	6113.4		0.122	13.1	0.131		101200	99200	2756
7.27	13.1	2.46	3.5	2.92		27.9	46.2	22		4.17	61	28.3		177.45	996.8	5283.6		0.258	3.76	0.805		38880	129930	8508.5
5.65	12.4	4.75	6.72	2.17		15	48.4	44		12.3	71.3	35.6		389.4	2192.5	1520		0.48	12.6	2.39		15028	466900	4059.6
6.58	11.2	3.06	3.24	2.95		37.5	52.6	20		9.38	78.7	35.5		125.4	3864	2462.4		1.8	2.54	0.922		14094	137600	8108.7
7.75	13.2	3.37	2.41	2.51		29.6	48.4	33		6.66	77.2			540.8		4983		0.516	4.32			2535
7.07	10.9	1.99	3.79	3.28		44.7	47.2	32.4		15.9												3251.5
3.51	2.28	2.09	9.33	2.5		18.3	41.4	55.3		22.1												2705.67
4.15	4.18	3.24	5.21	4.02		40.2	40.8	49.8		26.1												6525
4.7	3.84	2.52	3.11	3.85		47.2	44.8	48.8		27.7
3.96	4.44	2.24				22.1	52.3	48.9		12.4
2.66	4.91	2.13				14.5	40.5	60		19.1
2.85	4.44	2.42				15.4	46.4	42.4		19.2
3.21	3.53	3.34				28.6	68.2	33.3		16.8
2.6	2.44	2.76				26	67.9	46.8						Figure 3i % CD8aa IEL				Figure 3i nb CD8aa IEL				Figure 3j % Ot-I IEL			Figure 3k % CD8aa			Figure 3 l nb CD8SP Ot-I
4.38	3.7	2.7				36.3	72.3	53.1
0.485	8.18	4.55				35.4	64.1							LMC	CRP	INS2		LMC	CRP	INS2		LMC	CRPlo		LMC	CRPlo		LMC	CRPlo
1.05	4.45	3.6				29.9	63							14.3	90.3	17.2		531.28	12816	1693.44		3.75	4.09		15.1	34.1		1190.4	7314
0.999	8.1	3.23				33.6	57.4							37.9	96.3	15.9		457.92	28024	1561.28		2.96	5.11		14.7	56		7632	37510
2.03	13.5	13.9				34.6	69.6							63.2	96.5	8.09		321.2	167562	473.55		1.88	10		10.8	35.3		46400	3265.6
1.58	11	13.6				30.6	72.1							15.9	67.4	68.6		5614.4	33400	189.28		0.638	1.8		19.1	38.9		7722	3588
2.45	14.1	6.5				41.4	73.8							9.11	52.2	61.9		2664	75544	393.965		0.512	1.08		14.9	74.4		928.8	1191.3
2.77	11.3	9.28				46.5								0.96	83.9	38.9		618.8	253414	602.48		0.724	1.31		20	58.5		438.9	521.7
3.02	9.4	5.26				37.3								7.92	63.8	63.5		1177.2	60480	703.66		0.574	3.01		26	69.1		851.2	2428.8
3.33	8.74	8.44				44								22.5	72.4			0				0.834	4.11		21.2	61.5		2736	10400
3.81	2.53					39.2												168				0.641	2.25		11.8	69.4		23607	2147.6
3.72	0.788					46.7												70.389
6.57	2.58					36.8												526.5
3.73
4.98
4.69
4.16
3.93
7.37
6.06
5.19
5.26
3.62
1.64
2.51
1.64
2.14
1.4
1.84
2.33
1.57
1.28
1.96
1.62
2.03
2.37
2.21
2.31
4.27
3.52
4.05
2.7
4.26
6.1
3.02
4.24
4
9.5
6.03
4.54
1.26
0.828
0.998

## Sheet: Figure 4
Figure 4
example of raw data are presented for each set on the figure
Figure 4a % Ot-II Thymus				Figure 4a nb Ot-II Thymus				Figure 4b% Ot-II LN
LMC	CRP	INS2		LMC	CRP	INS2		LMC	CRP	INS2
0.00827	0.0661	0.00676		4589.85	2774.4	2163.2		2	1.32	1.12
0.00231	1.17	0.102		1027.95	638	4080		1.2	1.71	1.63
0.352	0.227	0.0615		1975.6	2120.4	11904		0.554	1.17	0.82
0.142	0.059	0.045		5402	1059.2	22500		0.429	1.16	0.632
0.227	0.606	0.161		16008	254520	73255		1.54	0.9	0.011
0.74	0.39	0.00302		19166	175500	101015		0.864	4.4	0.81
0.288	0.322	0.0414		12720	90160	36432		0.451	0.306	1.42
0.0992	0.124	0.0839		137280	65720	70476		3.37	4.24	1.05
0.0306		0.318		30135		139920		0.521		1.11
0.51		0.0591		41180		19503		1.23		0.43
0.092				52440				1.65
0.107				43870				1.79
0.014				2800				2.26
0.0646				24548				1.19
0.179				193320				2.3
0.241				142190				0.759
0.379				159180				2.38
Figure 4d % CD25+FoxP3+Ot-II Thymus				Figure 4d nb Ot-II Treg Thymus				Figure 4e % CD25+FoxP3+Ot-II LN
LMC	CRP	INS2		LMC	CRP	INS2		LMC	CRP	INS2
0.178	0	0.866		666	202	227		0.563	0.709	1.74
0	0	1.73		71.6	82.4	2240		0.969	0.731	1.51
0	0.0918	0.257		0	116	1340		0.74	0.706	2.46
0	0.435	3.07		223	110	1460		0.774	0.956	3
0.593	0	0		450	0	2650		0.615	1.09	12.1
0	0.0372	3.1		455	0	1460		0.372	0.313	0.242
0	0.0483	7.8		196	82.9	315		0.371	1.72	0.613
0	0	5.08		1310	285	1220		0.19	0.296	0.406
0		6.45		578		359		0.955		1.13
0.164		1.13		487		597		0.464		6.46
0.24				92.9				0.346
0				0				0.241
1.23				0				0.12
1.62				0				0.0392
1.75				1140				0.267
0				0				0.155
0				0				0

## Sheet: Figure 5
Figure 5
example of raw data are presented for each set on the figure
Figure 5b relative number OVA specific CD8 T cells					Figure 5c relative number OVA specific CD8 T cells IEL					Figure 5e relative % CD8aa
LMC	CRP	INS2			LMC	CRP	INS2			LMC	CRP	INS2
0.989565	0.817889	0.20768			1.16514	1.92202	0.385423			0.877193	2.76692	0.554557
1.06699	0.283252	0.148378			0.834862	1.87615	1.20397			1.12281	1.46366	0.290372
0.943446	0.537531	0.606009			0.965886	0.642202	0.860523			1.11715	2.81203	0.512195
1.11817	0.301091	0.149227			1.05953	2.41605	1.65617			0.949791	1.47699	0.63543
0.853476	0.233656	0.459728			0.791973	1.17458	1.80368			1.19665	2.51046	0.734075
1.02835	0.219876	0.350344			1.18261	2.42408	1.80982			0.736402	1.51464	0.527806
1.42573	0.12207	0.368804			0.0959741	1.19331	1.5092			1.34788	2.09205	0.717897
0.574272					1.31273	1.17107	1.3865			0.955071	1.31239	0.964611
1.16602					1.5913	1.82224				0.697048	1.54276
0.833983					1.03681	1.96241				1.01921	2.56894
1					0.944785	1.31252				0.956522	1.51483
1					0.889571					1.10212
					1.12883					0.922144
					1.56738					1.12391
					0.965913					0.78185
					0.702134					1.0192
					0.764575					1.07504
Figure 5g relative number gp66 specific CD4 T cells					Figure 5i relative % CD25+FoxP3+gp66 specific CD4 T Cells					Figure 5i relative number CD25+FoxP3+gp66 specific CD4 T Cells
LMC	CRP	INS2			LMC	CRP	INS2			LMC	CRP	INS2
1.2275	0.160162	0.824002			1.18956	0	1.25217			1.21365	0	1.03002
0.852238	0.390912	1.01138			0.954783	0.355983	2.7248			0.87334	0.132118	0.944231
0.920266	0.247656	0.558273			0.855652	0.713675	2.7248			0.913012	0.167631	0.579294
1.12007	0.598185	0.307462			0.910082	0.671917	3.14626			1.28323	0.399039	1.05136
0.94485	1.29033	0.39212			1.08992	1.04188	0.929577			1.30215	1.32969	1.34385
1.112	0.438878	0.168			2.09642	0.756051	2.24269			2.17333	0.334624	0.491544
0.812058		0.750957			0.334778		2.1978			0.253672		0.650594
1.07594		0.77171			0.568797		4.3956			0.573		1.62491
1.32098					1.59402					2.00123
0.788907					1.06838					0.798453
0.78114					0.662393					0.490023
1.10898					0.675214					0.710297
0.660175					0.923166					0.601933
1.13058					1.07184					1.19695
1.20925					1.00499					1

## Sheet: Figure 6
Figure 6
example of raw data are presented for each set on the figure
Figure 6b relative response OVA specific CD8 T cells						Figure 6b cell number OVA specific CD8 T cells
LMC	CRP	CRPlo	INS2	INS2lo		NI	CRP LMC	CRP Tg	CRPlo LMC	CRPlo Tg	INS2 LMC	INS2 Tg	INS2lo LMC	INS2lo Tg
80.6846	5.09804	4.59658	4.32083	5.95449		15100	2050000	128000	717000	203000	1140000	73700	890000	91200
119.315	4.84594	8.87531	8.75808	7.07965		32500	2730000	76700	2750000	288000	845000	152000	3360000	71800
106.863	6.10644	10.2561	7.74903	15.4586		130000	1840000	236000	1890000	396000	2060000	92100	2150000	214000
93.1372	8.49488	11.0916	6.91748				1430000	114000	643000	347000	1070000	72300
91.1504	3.76675	15.4986	9.88471				1540000	85300	726000	194000	2560000	78400
108.85	9.75571		5.38835				1570000	217000	1560000	206000	1660000	90500
69.3402	6.58786		5.22451				2180000	102000	3480000	356000	1100000	162000
130.66			10.6061				2360000	81900	3300000	98300	1600000	139000
87.1552			11.4458					79200	5580000	269000	2010000	140000
112.845								99300			1440000
79.1105
88.6792
132.21
99.7573
82.2816
117.961
100
108.616
79.9562
97.2983
97.6634
116.466
Figure 6d relative response gp33 specific CD8 T cells						Figure 6d cell number gp33 specific CD8 T cells
LMC	CRP	CRPlo	INS2	INS2lo		NI	CRP LMC	CRP Tg	CRPlo LMC	CRPlo Tg	INS2 LMC	INS2 Tg	INS2lo LMC	INS2lo Tg
129.613	35.4696	90	28.6229	21.5727		26976	2135800	919600	2390400	1155000	1138800	959200	2304000	260280
79.8895	44.4199	120.319	10.0984	71.345		23618	572000	1240800	2081200	2214000	1673000	1687000	1372800	1364800
90.4972	34.4751	112.66	24.7541	52.0468		35616	528000	2099200	2490000	1477000	3544600	691200	1568000	601600
72.1312	33.4545	102.153	28.6509	75.6784		27312	2097600	1081200	1940400	1189000	1090100	971040	1089000	1240840
81.9672	29.6364	83.2536	67.5939	67.2362		15200	2029600	1055600	1430400	1576800	1191940	1057100	1190000	131000
145.902	23.8182	110.723	57.8581	69.9497		78800	1710000	1259600	859000	1438200	514520	517080	509000	920000
117.778	57.6522	133.666	80.0781	25.8246			1540000	457000	1710000	1240000	310000	275000
80.9612	45.6522	86.0349	117.188	82.807			1770000	592000	3140000	943000	886000	273000
101.479	84	176.536	107.812				1480000	1200000	897000	1970000	776000	451000
103.043	31.0727	104.656	48.6822				1180000	267000	1300000	1110000	471000	204000
112.957	32.799	96.2686	85.5814				1200000	294000	1340000	1290000	554000	377000
116.958	38.471	74.6268	66.9767					325000		1000000	629000
83.0424			46.8886								220000
109.447			92.2489
99.4975
91.0553
116.016
102.344
81.6406
102.793
97.2067
108.015
91.9852
125.614
74.386
66.0465
133.953
152.293
102.62
100.437
91.1572
53.4935
Figure 6f relative response gp66 specific CD4 T cells						Figure 6f cell number gp66 specific CD4 T cells
LMC	CRP	CRPlo	INS2	INS2lo		NI	CRP LMC	CRP Tg	CRPlo LMC	CRPlo Tg	INS2 LMC	INS2 Tg	INS2lo LMC	INS2lo Tg
129.613	35.4696	90	28.6229	21.5727		32928	411820	93480	297600	208600	170560	86856	143040	30924
79.8895	44.4199	120.319	10.0984	16.2312		15680	110240	161680	221880	360720	190400	36680	241920	65120
90.4972	34.4751	112.66	24.7541	15.3642		25200	99440	114688	206000	248500	262700	54540	309400	34960
72.1312	21.3209	129.162	10.5743	31.422		15360	351120	104880	292040	472320	195800	36584	176400	82008
81.9672	24.5543	75.0885	7.84158	28.5714		12800	338660	127680	319680	192960	246440	28380	177000	62400
145.902	32.1875	93.0342	4.36634	23.1513		13900	481000	333700	142000	260100	344280	9362
98.9465	13.8281	132.678	3.86309	23.8655			549000	106000	357000	292000	218000	10200
112.318	10.0391	105.037	17.1429				505000	103000	337000	276000	121000	50600
88.7358	11.0547	142.813	8.80952				306000	127000	145000	248000	330000	21500
103.66	26.2081	94.1813	16.8452				557000	99900	180000	257000	358000	41000
96.34	35.906	69.5534	33.8548				337000	76400	155000	226000	573000	70100
113.064	33.5235		31.3408					46400	289000	167000	467000	65000
83.9306			36.3687					41800		321000	546000
103.006			25.103								397000
69.5049			33.1822
79.901
150.594
110.156
89.8438
90.8477
69.1032
140.049
107.143
70.8333
122.024
100
112.585
87.4154
82.2148
117.785
144.118
55.8824
79.3296
120.67
106.348
114.592
107.997
92.3331
78.7304
Figure 6h relative % gp66 specific Treg						Figure 6h cell number gp66 specific Treg
LMC	CRP	CRPlo	INS2	INS2lo		CRP LMC	CRP Tg	CRPlo LMC	CRPlo Tg	INS2 LMC	INS2 Tg	INS2lo LMC	INS2lo Tg
60.1974	174.342	200.752	788.66	889.34		1274.4	606.48	555.84	1421	380.64	2895.2	1478.4	2872.8
119.079	112.829	83.208	1347.94	889.34		707.2	886.42	672.52	930.96	559.3	1988	703.68	3904
120.724	155.757	82.4561	2033.51	2151.08		624.8	966.4	918	669.9	732.6	4379.4	1097.6	1560
124.812	361.524	116.742	945.88	1607.91		318.06	814.8	1029	1828.6	555.5	711.28	333	1380.2
75.9399	144.517	49.1704	2857.14	604.317		706.82	397.6	988.8	313.2	129.32	1661	1090	1550
99.2481		77.5264	4495.37			718	1156.2	876	668.1	965.2	2861.8
114.948						633	1180	900	1780	942	2120
104.124						989	525	2720	1040	1090	2270
80.9278						2560	711	1320	1340	305	1470
100						1050	698	1360	1170		3780
161.245						2930	1210	1720	2130
42.1004							1650	2760	1360
96.6543							786		5570
106.486
93.5143
104.676
127.338
67.9856
138.469
25.4998
136.031
Figure 6i % OVA specific CD8 T cells					Figure 6j % gp66 specific CD4 T cells					Figure 6k % gp66 specific Treg
Aire+/+		Aire -/-			Aire+/+		Aire -/-			Aire+/+		Aire -/-
LMC	INS2	LMC	INS2		LMC	INS2	LMC	INS2		LMC	INS2	LMC	INS2
7.1	0.805	9.38	0.479		6.08	1.64	5.29	4.56		3.02	8.67	2.34	2.24
9.6	0.693	10.9	0.628		5.65	1.9	4.35	5.01		1.93	8.48	2.35	1.99
8.82	0.451	3.9	0.606		5.24	1.55	4.46	1.24		1.17	7.34	2.72	4.02
5.95	0.581	8.97	0.553		2.58	0.609	2.19	1.36		1.3	5.59	2.09	3.98
4.38	0.627	9.17	0.711		2.78	0.805	1.77	1.68		0.884	6.83	2.17	3.39
5.33		7.74			2.62		1.38			1.31		2.93
5.35		5			2.24		1.11			1.42		4.01
6.38		4.49			1.91		1.08			1.89		4.46

## Sheet: Figure 7
Figure 7
example of raw data are presented for each set on the figure
Figure 1a Fold increase CFU							Figure 1b CFU/mLN
mLN			intestine				Lm-OVA		Lm-WT
LMC	CRP	INS2	LMC	CRP	INS2		LMC	CRP	LMC	CRP
0.43	4.73	0.866716	0.160403	9.77814	0.46596		2250	14550	41000	40500
2.12	3.6	2.57036	0.234209	2.60153	0.8018		2150	23650	65000	34500
2.2487	0.950166	1.20923	2.60539	4.41717	0.66966		10600	18000	33000	37500
0.562919	0.0996678	2.72881	1.1632	1.60646	0.237577				43000	27500
0.902457	0.478405	3.20763	1.67979	0.163409	0.614304
0.285927	0.847176	1.36441	0.157005	1.81466	0.095251
0.797342	4.13605	0.79661	0.727831	6.58756	0.279287
0.189369	2.27211	3.24324	0.227475	6.13489	0
2.03654	7.44218	0.952703	0.543272	0.895717	0
0.976744	6.65306	0.506757	2.50142	13.8872
1.05085			0
0.216102			0.88013
1.73305			0.415709
1.55102			1.70416
0.489796			1.94152
0.843537			0.326323
1.11565			0.480363
1.25676			1.25179
0.466216			0.391003
1.27703			1.19728
Figure 7c mm2 B16-OVA tumor growth
days	LMC											CRP
0	0	0	0	0	0	0	0	0				0	0	0	0	0	0	0	0	0	0
7	26.46	13.02	11.52	32.12	17.64	18.45	38.34					13.86	12.09	14.28	20.16	48.38	39.48	26	28.56	39.06	31.35
9	70	44.55	29	51.46	93	57.2	36.58	59.63				39.99	41.54	38.5	52.51	127.8	58.41	57.8	49.2	83.2	69.54
11	109.74	63.36	44.85	64.08	184.08	100	94.09	160.72				38.22	81.81	39.78	83.95	179.76	163.8	94.76	132.24	178.5	117.86
14	224	106.09	99.96	80.36		165	132.09					74.1	179.4	75.9	194.74	165	127.05	238.75		193.14
days	LMC											INS2
0	0	0	0	0	0	0	0	0	0	0		0	0	0	0	0	0	0	0	0
7	11.1	13.68	18.48	8.12	15.2	41.25	30.8	37.38	15.05	12.04		14.7	41.58	55.2	41.05	22.79		86.7	45.44	9	43.16
9	23.79	33.06	47.2	31.68	59.94	56.96	43.66	49	30.25	13.6		74.89	141.81	138.18	99.49	79.06	65.28	143.42	92.7	61.05	107.5
11	25.9	99.36	75.46	51.06	86.25	96.6	70.76	53.46	40.7	42.7		101.93	209.88	202.95	142.84	122.8	70.35	204.47	168.91	98.64	149.49
14	41.48	201.14	134.33	97.92	124.41	125	60.76	58.58	65.52	42.78		144.76			297.47	133.72	95.92		212.67	162.36	186.16
days	LMC AIRE+/+			INS2 AIRE+/+				LMC AIRE-/-							INS2 AIRE-/-
0	0	0		0	0	0		0	0	0	0	0	0		0	0	0	0
7	21.84	13.65		14.08	32.56	43.7		49.4	23.5	18	25.92	16.32	26.46		28.52	27.28	22	19.44
9	61.77	19.27		69.3	108.58	113.04		147.05	27.72	15.84	67.5	26.23	36		75.24	41.04	40.5	74
11	98.56	37.52		147	178.48	184		199.92	69	51.35	105.6	23.46	71.04		99.96	74.25	46.61	103.4
14	134.33	36.4		210.6					81.81	58.46	130.9	35.1	98.28		170.1	101.2	55.9	111.86
Figure 7d mm2 B16 tumor growth
days	LMC								INShi
0	0	0	0	0	0	0	0		0	0	0	0	0	0	0
7	64.64	10.14	16.81	39.5	21.12	18.3	12.96		15.3	17.6	35.77	16.4	0	16.34	11.47
9	89.7	25.59	17.6	60.5	32.94	19.84	13.69		12.09	30.65	44.82	74.55	10.24	18.06	12.92
11	95.63	40.5	22.8	76.38	49.7	20.4	12.87		15.4	66.36	45.6	101.64	27.26	22.08	0
13	147.36	58.32	0	119.28	116.25	23.45	24.75		17.1	131.92	69.35	153.55	37.05	21.73	0
15	121.81	63.03	18.49	133.76	123.75	19.38	29.55		16.81	197.2	86.92	217.8	81.84	22	4.84
Figure 7e mm2 B16-OVA +aCD25
days	LMC											INS
0	0	0	0	0	0	0	0	0	0	0		0	0	0	0	0	0	0	0	0
7	0	0	6.72	6.48	3.96	6.72	20.58	8.06	15.05	11.84		10.89	5.94	5.29	0	4.8	15.04	0	0	21.32	7.44
9	11.4	6	13.05	13.86	14.4	24.78	42.33	20.5	57.2	18.02		12.54	10.26	6.2	2.53	9.72	17.28	0	10.08	24.38	13.68
11	20.64	15.98	22.68	23.97	21.56	25.74	50.4	28.32	77.7	20.5		23.76	22.26	7.59	0	21.12	42	27.84	22.8	52.29	21.73
13	38.44	17.28	36.48	30	26.4	37.6	53.94	32.24	95.9	27.86		30.87	26.4	11.76	10.08	27.9	58	44.55	16.34	58.65	32.33
15	68.58	25.52	77.52	37.7	55.44	48.5	79.5	33	122.2	56.31		50.02	42.88	25.96	16.72	32.85	68.68	52.53	19.74	55.44	55.9
17	100.94	24.99	131.08	136.8	96.69	56.65	105.73	41.76	158.08	71.66		143.94	60	41.3	15.96	35.52	100.8	95.16	79.2	62.31	87.2

## Sheet: Supplementary figure 1
Supplementary Fig. 1
example of raw data are presented for each set on the figure
Supplementary Fig. 1b CRP and INS2 mRNA relative expression
	CRP mRNA				INS2 mRNA
mTEClo	9328.37	12699.4	11652.1	12198.7	34.6424	58.9386	62.4228	167.075
mTEChi	2673.22	4042.28	2390.01	2070.76	4026.51	3581.46	7649.48	3961.08
Supplementary Fig. 1d USA mRNA relative expression
	CRP mice		INS2 mice
B cells	0	0	0	0
DC	0	0	0	0
Macro	0	0	0	0
mTEC	4990.41	3092.54
Supplementary Fig. 1e USA mRNA relative expression
	CRP					INS2
Liver	389.82	213.824	347.851	258.75	396.793	0	0	18.7224	0	0
Pancreas	0	0	0			18.5512	30.5747
Spleen	0	0	0			0	0	0	0

## Sheet: Supplementary figure 2
Supplementary Fig. 2
example of raw data are presented for each set on the figure
Supplementary Fig. 2d% mature P14				Supplementary Fig. 2d nb CD8SP P14				Supplementary Fig. 2e % CD8SP				Supplementary Fig. 2e nbCD8SP				Supplementary Fig. 2f % CD4-CD8- P14				Supplementary Fig. 2g nb CD122+PD-1+ DN					Supplementary Fig. 2i %P14 IEL				Supplementary Fig. 2j %CD8aa IEL P14
LMC	CRP	INS2		LMC	CRP	INS2		LMC	CRP	INS2		LMC	CRP	INS2		LMC	CRP	INS2		LMC	CRP	INS2			LMC	CRP	INS2		LMC	CRP	INS2
0.11	0.0468	0.00806		48400	16848	3707.6		41	3.46	27.9		6883900	31200	1397120		9.19	17.9	31.2		225	799	475			0.105	1.25	0.746		0.714286	2.61436	2.18413
0.0756	0.0613	0.038		36288	30650	16720		44.2	3.53	45.6		13563400	38250	358000		9.02	17.4	21.1		475	870	84.2			0.301	0.29	0.635		1.30476	1.31719	1.06667
0.0842	0.0591	0.00766		48836	29550	3983.2		48	3.36	78.3		9379900	36000	353350		7.5	16.8	20.2		263	565	64			0.135	0.614	0.135		0.980952	2.14357	1.4
0.0544	0.00758	0.0342		45456	6624	13680		51	2.25	75.2		9241400	20060	598850		8.29	40.1	8.51		221	791.2	70.08			0.605	0.628	0.107		0.966611	1.14187	0.968254
0.164	0.0138	0.0282		34224	18850	13536		49.4	2.38	55.7		10800000	22080	1329120		6.55	16	5.83		121	569.56	20.592			1.88	0.186	1.43		1.36728	2.32526	0.923929
0.0332	0.0325	0.125		106640	6256	45000		35.9	4.27	60.2		8898400	99600	532800		8.11	17.5	2.45		725	334.88	174			0.12	1.14	2.63		0.66611	2.88581	1.1743
0.202	0.0136	0.0113		53760	3335.2	5650		52.7	4.81			7480200	24596			4.16	9.43	11.7		585	676.2	0			0.299	0.247	0.701		0.844165	2.54844	0.788774
0.0947		0.0824		39792		41200		51.9	0.975			10777800	10395			4.24		14.4		24.332		0			0.712		2.2		1.09454		0.65805
0.0713				97980				45.8				9313000				18.3				407.52					0.427				1.0613
0.172				62920				44.4				13455000				6.88				170.88					0.261				0.562777
0.128				28288				55.2				11118000				10.3				256.96					1				1.17301
0.0829				65600				54.9				9888000				10.6				166.4					0.575				1.19896
0.213				15936				55.4				7900000				7.92				0					0.619				0.628028
0.143				125240				56.4				9776000				5.14				0					0.202				0.539792
																				95.48
Supplementary Fig. 2k %Va2Vb5+ IEL				Supplementary Fig. 2l %CD8aa IEL				Supplementary Fig. 2m %Ot-I IEL				Supplementary Fig. 2n %CD8aa IEL				Supplementary Fig. 2o %CD4-CD8-				Supplementary Fig. 2o nbCD4-CD8-				Supplementary Fig. 2p % Cd8aa				Supplementary Fig. 2p nb Cd8aa
LMC	CRP			LMC	CRP			LMC	CRP			LMC	CRP			LMC	CRP	INS2		LMC	CRP	INS2		LMC	CRP	INS2		LMC	CRP	INS2
4.87	49			18.7	85.5			1.44828	1.04777			24.6	66.7			2.7	76.5	13.4		453330	689600	668960		1.44	83.8	22.1		19035	1827360	207018
1.21	29.1			12.4	77			1.64653	1.043			34.4	26.7			2.38	74.7	9.9		730000	810900	77800		3.18	85.5	20.9		74172.2	2077660	224910
1.3	33			20.2	86.7			1	3.79699			35.4	24			2.3	74.4	2.71		449110	800000	12247		2.69	84.9	41.5		39270	1127322	1165800
8.84	44.5			14.2	75.1			1.13762	0.713918			43.6	59			2.84	75.5	2.83		513520	671500	22567.5		2.26	82.7	42.3		30700.5	1520190	803400
1.21	18.7			30.3	76.7			0.824301	1.12251			36.9	53.2			2.25	79.4	3.03		493000	739200	72288		3.12	81.2	31.5		56743.2	1881125	1098240
1.01	6.49			25.9	63			1.22687	0.626147			58.3	35.5			2.75	62.4	3.47		680120	1454400	30576		3.72	78.7	39.2		33566.4	3908352	1119936
0.785	11.5			16.9	61.9			0.893633	0.121246			52.9	43.3			1.51	74.5			305520	380380			3	78.9			41500.8	2370020
3.08	8.84			5.81	74.5			1.0552	0.340839				16.7			1.64	79.8			495650	850500			2.76	80.9			94500	10505040
1.73	2.54			6.78	67.9			0.707993	1.08466							1.53				308040				2.39	82.8			27675	6340320
								1.2104	1							2.01				361530				3.36				54900
								1.47159	0.633371							1.7				243320				3.44				80696
																1.96				339340				5.9				226792
																1.33				188370				6.25				281690
																1.59				329440				4.82				286322
																								2.96				160650

## Sheet: Supplementary figure 3
Supplementary Fig. 3
example of raw data are presented for each set on the figure
Supplementary Fig. 3c % YFP+				Supplementary Fig. 3e % CD8 SP					Supplementary Fig. 3f %CD4-CD8-
CD4-YFP	dlck-YFP	E8i-YFP		mTEClo		mTEChi			mTEClo		mTEChi
88.8	37.6	8.16		WT	CRP	WT	CRP		WT	CRP	WT	CRP
93.8	36.8	8.61		68.3	26	33.9	21.3		9.93	51.2	8.28	24.5
95.1	44.7	15.9		57.1	21.5	45.9	14.9		15.9	42.3	10.2	33.6
	40.4			50	21.6	38.9	8.12		18	44.3	14.2	26.2
				43.7	15.3	37.2			20	46.9	7.65
				67.3		36.5			8.12		4.55
				43.4		36.3			17.6		5.69
				43.7					6.22

[truncated: 2 more sheets: Supplementary figure 4, Supplementary figure 5]
